# Supplementary material for: The socioeconomic burden of pediatric tuberculosis and role of child-sensitive social protection
Source: BMC Public Health. 2023 Nov 25;23:2339. doi: 10.1186/s12889-023-17084-7 (PMC10675962; doi:10.1186/s12889-023-17084-7)
Supplement: Supplementary file 2 — Additional file 2. [file 12889_2023_17084_MOESM2_ESM.csv]

Additional File 2. De-identified dataset used for the presented analysis
sex	age_months	hh_id	inpatient	care	care_other	edu_mother	edu_father	edu_care	hh_num	hh_head	hhh_other	wage	wage_other	hh_income	care_earn	care_income	hh_electric	hh_tv	hh_moto	hh_ward	hh_cd	social_fin	social_inc	social_school	social_sib	social_livestk	social_loan	social_asset	social_dev	social_work	social_care	cost_hh	cost_total	inc_lost	school	sibschool	loan	work_miss	care_pay	visits	tbtest	tbtest_pay	tbtest_cost	ntbtest	ntbtest_pay	ntbtest_cost	hh_head_v60	hhh_other_v60	wage_v60
Female	0		Outpatient	Mother		Secondary	Secondary		6	Mother		Father		600000	Yes	250000	Yes	No	No	No	Yes	Yes	Yes	Yes	No	Yes	Yes	Yes	No	Yes	Yes	No		400000	180		1000000	7	1000000	20	No			Yes	Yes			Father
Female	1		Inpatient	Mother		Secondary	Secondary		6	Mother		Mother		30000			Yes	Yes	No	No	Yes	Yes	Yes	Yes	Yes	No	Yes	No	Yes	Yes	Yes	No		400000	21	5	100000	30	400000	7	No			Yes	Yes	70000
Male	0		Inpatient	Mother		Secondary	None		7	Other	Friend	Other	Friend	100000	No		No	No	No	No	No	No		Not Applicable					Yes			Yes								3	Yes	No		Yes	No			Mother
Male	9.6	3	Inpatient	Mother		Secondary	None		7	Other	Friend	Other	Friend	100000	No		No	No	No	No	No	Yes		Not Applicable					Yes			Yes								3	No			Yes	No		Mother		Mother
Female	0		Inpatient	Mother		Secondary	None		7	Other	Friend	Other	Friend	100000	Yes	100000	No	No	No	No	No	Yes		Not Applicable					Not Applicable			Yes								2	No			Yes	No			Mother
Male			Outpatient	Mother		Primary	None		4	Father		Grandmother		0	No		Yes	No	No	No	No	Yes	Yes	Yes		No	No	Yes	Yes	Yes	Yes	Yes	Everyone with TB		27			150		7	No			No				Father
Male	0		Outpatient	Mother		Secondary	Secondary		4	Father		Father		1300000	Yes	300000	Yes	Yes	No	Yes	Yes	Yes	Yes	Not Applicable	No	No	No	No	Yes	Yes	Yes	No		1100000				30	1100000	4	Yes	No		Yes	No			Father
Female	54	10	Outpatient	Mother		Primary	Primary		4	Father		Father		100000	No		Yes	Yes			Yes	Yes	Yes	No	No	No	No	No	No	No	No	No		180000						2	No			No			Father		Father
Male	0		Inpatient	Mother		Primary	Vocational		6	Father		Father		424000	Yes	124000	Yes	Yes	No	No	Yes	Yes	Yes	Not Applicable	No	No	No	No	Yes	Yes	No	No		80000				14		3	No			Yes	Yes	5000		Father
Male	32.4	11	Outpatient	Mother		Primary	Vocational		5	Father		Father			Yes	180000	Yes	Yes	No	No	Yes	No	No	Not Applicable	No	No	No	No	Yes	No	No	Yes								0							Father		Father
Female	92.39999	11	Outpatient	Mother		Primary	Vocational		5	Father		Father		424000	Yes	124000	Yes	Yes	No	No	Yes	Yes	Yes	No	No	No	No	No	No	Yes	Yes	Yes	Everyone with TB					30		2	No			Yes	Yes	5000	Father		Father
Male	56.4	11	Outpatient	Mother		Primary	Vocational		5	Father		Father		420000	Yes	120000	Yes	Yes	No	No	No	No	Yes	No	No	No	No	No	No	Yes	Yes	Yes						4		2	No			Yes	Yes	5000	Father		Father
Female	12	12	Inpatient	Grandmother		University	None	None	4	Grandmother		Grandmother		50000			No	Yes	No	No	No	Yes	Yes	Not Applicable	No	No	No	No	Yes	Yes	No	No		200000				60		6	No			Yes	No		Grandmother		Grandmother
Male	15.6	13	Outpatient	Mother		Primary	None		3	Mother		Mother		50000			No	No	No	No	No	Yes	Yes	Not Applicable	No	No	Yes	No	Yes	Yes	Yes	No					100000	14		7	No			No			Mother		Uncle
Male	0		Outpatient	Mother		Primary	Primary		6	Mother		Mother		200000			No	No	No	No	No	Yes	Yes	Yes	No	No	No	No	No	Yes	Yes	Yes	Child only	50000	10			10	50000	3	Yes	Yes	10000	No				Mother
Female	0		Outpatient	Mother		None	Primary		6	Mother		Mother		40000			No	No	No	No	No	Yes	Yes	No	No	No	Yes	No	Yes	Yes	Yes	Yes	Everyone with TB				150000	14			Yes	Yes	100000	No				Mother
Female	32.4	17	Inpatient	Mother		Primary	None		6	Father		Father			No		No	No	No	No	No	Yes	Yes	Not Applicable	No	No	Yes	No	Yes	Yes	Yes	No		30000			10000	14	40000	1	No			No			Father		Father
Male	20.4	18	Inpatient	Father		Primary	Primary		6	Father		Father		500000			Yes	Yes	No	No	No	No	No	Not Applicable	No	No	No	No	No	Yes	Yes	Yes	Everyone with TB					14	300000	6	No			No			Grandmother		Father
Male	84	18	Outpatient	Mother		None	Primary		6	Father		Father		500000	No		Yes	Yes	No	No	No	Yes	Yes	Yes	No	No	No	No	Yes	Yes	Yes	Yes	Everyone with TB		2			2	15000	10	No			Yes	Yes	5000	Father		Father
Male	20.4	20	Outpatient	Mother		Secondary	Primary		5	Father		Father		450000	No		Yes	Yes	Yes	No	Yes	Yes	Yes	Not Applicable	No	Yes	Yes	No	No	Yes	Yes	No		78000			80000	8	78000	3	No			Yes	Yes	20000	Father		Father
Male	0		Inpatient	Mother		Primary	Primary		5	Father		Father		150000	Yes	50000	Yes	Yes	No	No	No	Yes	Yes	Not Applicable		Yes	Yes	No	Yes	Yes	Yes	No		30000			100000	14		4	No			No				Father
Male	1		Outpatient	Older sibling		Primary	Secondary		9	Father		Father		300000	No		No	No	No	No	No	Yes	Yes	No	No	Yes	Yes	No	No	Yes	Yes	Yes	Child only	700000			300000	15	700000	5	Yes	Yes	10000	Yes	Yes	200000		Father
Male	0		Inpatient	Other	Guardian	None	None	Secondary	7	Other	Husband to guardian	Other	Husband to the guardian	2000000			Yes	Yes	No	Yes	No	Yes	Yes	Not Applicable	Yes	Yes	No	No	Yes	Yes	No	No		360000		150		380		4	No			Yes	Yes	345000		Other	Guardian
Female	60	31	Outpatient	Mother		Secondary	Primary		4	Father		Father			Yes	400000	Yes	Yes	No	Yes	Yes	No	No	No	No	No	No	No	No	Yes	No	No						6		2	Yes	No		Yes	No		Mother		Mother
Female	9.6	32	Outpatient	Mother		Primary	None		3	Father		Father		400000	Yes	26000	No	No	No	No	No	Yes	Yes	Not Applicable					Yes	Yes		No		37000				14		2	No			No			Father		Father
Male	0		Inpatient	Mother		Secondary	University		4	Father		Father		400000	Yes	50000	Yes	Yes	No	Yes	Yes	Yes	Yes	Not Applicable	No	No	No	No	Yes	Yes	No	Yes	Child only	45000				55		2	Yes	Yes	10000	Yes	Yes	56000		Mother
Male	4.8	35	Inpatient	Grandmother		Vocational	Vocational	None	7	Grandmother		Grandmother					Yes	Yes	No	No	No	Yes	Yes	Not Applicable	No	Yes	Yes	No	Not Applicable	Yes	Yes	No		1500000			300000	30	1500000	3	No			Yes	Yes	152000
Male	22.8	37	Outpatient	Mother		Secondary	None		2	Mother		Mother		150000			No	No	No	No	No	Yes	Yes	Not Applicable		No	Yes	No	Yes	Yes	No	Yes	Child only	180000			40000	14		5	No			Yes	No		Mother		Mother
Male	0		Outpatient	Mother		Secondary	None		3	Mother		Mother		150000			No	No	No	No	No	No	No	Yes	No	No	No	No	No	Yes	No	Yes	Child only		2			2		1	No			No				Mother
Female	1		Inpatient	Mother		Primary	Primary		3	Mother		Mother		300000			Yes	Yes	No	No	Yes	Yes	Yes	Not Applicable		No	Yes	No	Yes	Yes	Yes	No		400000			50000	14	400000	1	Yes	No		Yes	No
Female	0		Outpatient	Grandmother		Primary	None	Primary	5	Grandmother		Grandmother		200000			Yes	Yes	No	No	No	Yes	Yes	Yes	No	No	No	No	No	Yes	Yes	No		50000	1			1		3	No			Yes	Yes	20000		Grandmother
Male	48	43	Outpatient	Grandmother		Primary	Primary	Primary	10	Grandmother		Grandmother					No	No	No	No	No	Yes	Yes	Not Applicable	No	No		No	Yes	Yes		Yes	Child only					1		3	Yes	Yes	30000	No			Grandmother		Grandmother
Male	49.2	44	Inpatient	Mother		Primary	None		6	Father		Father		100000	No		Yes	Yes	No	No	No	Yes	Yes	Yes	Yes	No	Yes	Yes	No	No	No	No		50000	7	7	50000			1	No			Yes	Yes	5000	Father		Father
Female	0		Inpatient	Aunt		None	None	None	5	Mother		Mother		70000	No		Yes	No	No	No	No	Yes	No	Yes	Yes	No	No	No	Yes	Yes	No	No			30	7		30		3	No			Yes	Yes	5000
Male	85.2	47	Outpatient	Mother		Primary	Primary		3	Father		Father			No		Yes	Yes	No	Yes	No	Yes	Yes	Yes		No	Yes	Yes	No	No	Yes	No		400000	3		50000		400000	6	No			Yes	Yes	50000	Father		Father
Male	0		Inpatient	Mother		Primary	University		4	Father		Father		40000000	No		Yes	Yes	Yes	No	Yes	Yes	Yes	Not Applicable	No	No	Yes	No	No		Yes	No		500000			900000		70000	7	No			Yes	Yes	10000		Father
Female	3.6	50	Inpatient	Mother		Secondary	None		5	Father		Mother		150000			Yes	No	Yes	Yes	No	Yes	Yes	No	No	No	No	No	No	No	No	No		700000						11	No			No
Male			Outpatient	Mother		Primary	Primary		7	Father		Mother					Yes	Yes	No	No	No	Yes	Yes	Yes	No	No	No	No	No	No	No	No		150000	1						No			Yes	Yes	20000		Father
Male			Inpatient	Mother		Secondary	Primary		5	Father		Father			Yes	200000	Yes	No	Yes	Yes	No	Yes	Yes	Yes	Yes	No	Yes	Yes	No	Yes	Yes	No		450000	18	12	350000	18	450000	3	No			Yes	Yes	30000		Father
Female	0		Inpatient	Mother		Primary	Primary		6	Father		Mother		90000			Yes	Yes	No	No	Yes	Yes	Yes	Not Applicable	Yes	No	No	Yes	No	Yes	No	Yes	Child only	42000		4		14		3	No			Yes	Yes	5000		Mother
Female	39.6	56	Outpatient	Aunt		Secondary	University	University	2	Aunt		Other	Mother and father	3000000	No		Yes	Yes	No	Yes	Yes	Yes	Yes	Yes	No	No	Yes	No	No	No	No	No		174000	5		80000			2	No			No			Aunt		Mother
Male	46.8	58	Outpatient	Mother		Primary	Secondary		3	Father		Father		60000	No		No	No	No	No	No	No	Yes	No	No	No	No	No	No	Yes	No	No		20000				14		3	No			No			Mother		Mother
Male	1		Outpatient	Mother		Secondary	Secondary		5	Father		Father		400000	No		Yes	Yes	No	No	No	Yes	Yes	Not Applicable	No	No	No	No	Not Applicable	Yes		No		240000				720		15	No			Yes	Yes	800000		Father
Female	70.8	61	Outpatient	Mother		None	Primary		8	Mother		Mother		50000			No	No	No	No	No	Yes	Yes	Yes	No	No	No	No	No	Yes	Yes	No		50000	60			5	50000	2	Yes	No		Yes	No		Mother		Mother
Male	81.60001	63	Outpatient	Mother		Secondary	Primary		5	Father		Father		50000	No		No	No	No	No	No	Yes	Yes	Yes	No	No	No	No	Yes	Yes	Yes	No		30000	14			60	20000	5	No			No			Father		Father
Male	0		Outpatient	Father		Primary	Primary		6	Father		Father		400000			Yes	Yes	No	No	No	Yes	Yes	Yes	No	No	Yes	No	No	Yes	No	No		350000	5		800000	21		15	Yes	Yes	30000	Yes	Yes	50000		Father
Male	84	67	Outpatient	Father		Primary	None		6	Father		Father		120000			Yes	Yes	No	No	No	No	No	No	No	No	No	No	No	Yes	No	No						2		0							Father		Father
Female	1		Outpatient	Aunt		None	Primary	Secondary	4	Uncle		Aunt		100000			Yes	Yes	No	No	Yes	Yes	Yes	Yes	No	No	No	No	Yes	Yes	Yes	No		300000	90			7	50000	10	No			Yes	Yes	35000		Aunt
Female	0		Inpatient	Mother		None	Primary		4	Father		Father		1000000	No		Yes	Yes	No	No	No	Yes	Yes	Not Applicable	No	No	No	No	No	No	No	No		300000						3	No			Yes	No			Mother
Male	50.4	70	Outpatient	Mother		Vocational	Vocational		5	Father		Father			Yes	150000	Yes	Yes	No	No	No	Yes	Yes	No	No	No	No	No	No	Yes	Yes	Yes	Child only					9		8	No			No			Father		Father
Female	10.8	73	Inpatient	Mother		Primary	Secondary		5	Father		Father		600000	No		Yes	Yes	No	No	Yes	Yes	Yes	Not Applicable		No	No	No	No	No		No		400000						4	Yes	Yes	40000	Yes	No		Father		Father
Male	28.8	73	Outpatient	Mother		Primary	Secondary		5	Father		Father		600000	No		Yes	Yes	No	No	Yes	Yes	Yes	Not Applicable		No	No	No	No	No	Yes	Yes	Child only	60000					60000	3	No			No			Father		Father
Male			Outpatient	Mother		None	Primary		5	Father		Father			Yes	100000	No	No	No	No	No	Yes	Yes	Yes	No	No	No	Yes	No	Yes	No	Yes	Child only	300000	7			30		3	No			Yes	Yes	5000		Mother
Female	96	76	Outpatient	Older sibling		Primary	None	Primary	4	Older sibling		Mother			Yes	150000	No	No	Yes	No	No	Yes	Yes	Yes	No	No	No	No	No	Yes	No	No		30000	7			4		6	Yes	No		No			Mother		Mother
Male	0		Outpatient	Mother		University	Vocational		3	Father		Father		3000000	Yes	500000	Yes	Yes	No	Yes	No	Yes	Yes	Yes		No	No	No	No	Yes	Yes	No		1000000	7			14	30000	4	Yes	Yes	50000	Yes	Yes	40000		Father
Female	0		Inpatient	Mother		Secondary	University		9	Father		Father		700000	Yes	60000	Yes	Yes	No	No	No	Yes	Yes	Not Applicable	No	Yes	No	No	Yes	Yes	Yes	No		150000				60	20000	3	No			Yes	Yes	5000		Father
Female	0		Inpatient	Grandmother		Primary	None	Secondary	3	Mother		Mother		200000	No		Yes	No	No	No	No	Yes	Yes	Not Applicable		No	No	No	Yes	Yes	Yes	No						14			No			Yes	Yes	130000
Male	1		Outpatient	Mother		Secondary	Primary		4	Father		Father		250000	No		No	No	Yes	No	No	Yes	Yes	No	No	No	No	No	Yes	No	Yes	No		600000					200000	1	No			No				Mother
Female	1		Outpatient	Mother		Primary	Secondary		5	Father		Father		80000	Yes	20000	No	No	No	No	No	Yes	Yes	Yes	No	No	Yes	No	No	Yes	Yes	No		1500000	14		150000	30	140000	10	Yes	Yes	30000	Yes	Yes	40000		Older sibling
Female	30	93	Outpatient	Mother		Primary	Primary		3	Father		Father		150000	Yes	50000	Yes	No	No	No	No	Yes	Yes	Not Applicable		No	No	No	Yes	Yes	No	No		50000				7		3	No			No			Father		Father
Female			Inpatient	Mother		Secondary	Vocational		3	Father		Mother					No	No	No	No	No	Yes	Yes	Not Applicable		Yes	Yes	Yes	Yes	No	No	No		50000			50000			8	No			Yes	Yes	20000
Male	13.2	97	Inpatient	Mother		Secondary	None		3	Aunt		Aunt		140000	No		Yes	No	No	No	No	Yes	Yes	Not Applicable		No	No	No	Yes	Yes	No	No		50000				7		3	No			No			Mother		Mother
Male	87.60001	98	Outpatient	Mother		Primary	Secondary		6	Father		Father			No		Yes	Yes	No	No	No	No	Yes	Yes	No	No	No	No	No	Yes	No	Yes	Child only	1000000	90			7		3	Yes	Yes	360000	Yes	Yes	30000	Father		Father
Female	31.2	100	Outpatient	Grandmother		Secondary	None	Primary	3	Grandmother		Grandmother					Yes	Yes	No	No	Yes	Yes	Yes	No	No	No	No	No	No	No	No	Yes	Child only	50000						14	No			Yes	Yes	5000	Grandmother		Mother
Female	12	101	Inpatient	Mother		Primary	None		5	Grandfather		Grandfather		80000	No		No	No	No	No	No	Yes	Yes	Not Applicable		No	No	No	Yes	No	Yes	No		50000					20000	10	No			No			Grandfather		Grandfather
Male	21.6	102	Inpatient	Grandmother		Secondary	Primary	None	10	Grandfather		Grandfather			No		No	Yes	No	No	No	No	Yes	No	No	No	Yes	No	No	No	No	No		200000			200000			4	No			Yes	No		Grandfather		Uncle
Male	52.8	105	Inpatient	Mother		Secondary	None		3	Father		Father		210000	Yes	60000	Yes	Yes	No	No	No	Yes	Yes	Yes	No	No	No	No	No	No	No	No		50000	90					4	No			No
Female			Inpatient	Aunt		None	Primary	Secondary	12	Grandmother		Other	Daughter		No		No	No	No	No	No	Yes	Yes	Not Applicable	Yes	Yes	No	No	Yes	Yes	Yes	Yes	Child only			14		21		12	No			Yes	Yes	50000		Aunt
Female	1		Inpatient	Aunt		None	Primary	Primary	5	Other	Husband to aunt	Other	Husband to aunt	150000	Yes	50000	Yes	Yes	Yes	No	No	Yes	Yes	Yes	No	Yes	No	No	No	Yes	Yes	No		600000	90			14	600000	3	No			Yes	Yes	40000		Uncle
Female	146.4	118	Outpatient	Mother		Secondary	Secondary		5	Father		Father		260000	Yes	60000	Yes	Yes	No	No	Yes	Yes	Yes	Yes	No	No	No	No	Yes	Yes	No	No		250000	30			7		1	No			No			Father		Father
Female	92.39999	119	Outpatient	Mother		Primary	Primary		5	Father		Father			Yes	330000	Yes	Yes	No	No	Yes	Yes	Yes	Yes	No	No	No	No	No	Yes	No	Yes	Child only		7			5		4	No			Yes	Yes	5000	Mother		Mother
Female	42	122	Outpatient	Aunt		None	None	Secondary	3	Father		Father		600000	Yes	250000	Yes	No	Yes	No	No	Yes	Yes	Not Applicable	No	No	No	No	Yes	Yes	No	No		50000				3		3	No			Yes	Yes	5000	Father		Father
Male	18	124	Outpatient	Mother		Primary	Primary		3	Father		Father		100000	No		Yes	No	No	No	No	No	No	Not Applicable		No	No	No	No	No	No	No								2	Yes	No		Yes	No		Father		Father
Female	24	125	Inpatient	Mother		Primary	Primary		6	Uncle		Uncle			No		Yes	Yes	No	No	No	Yes	Yes	No	No	No	No	No	Yes	No	No	No		90000						3	No			No			Mother		Mother
Female	96	126	Outpatient	Aunt		Secondary	Secondary	Secondary	9	Father		Father		200000	No		Yes	Yes	No	No	Yes	Yes	Yes	No		No	No	No	No	No	No	Yes	Child only	20000						3	No			No			Father		Father
Male	40.8	128	Outpatient	Mother		Secondary	Secondary		3	Father		Father		1150000	Yes	150000	Yes	Yes	No	No	Yes	Yes	Yes	Yes	No	No	No	No	No	Yes	No	No		350000	2			7		10	No			Yes	Yes	50000	Father		Father
Female	10.8	129	Inpatient	Mother		Secondary	Secondary		7	Father		Father			No		Yes	Yes	No	No	No	Yes	Yes	Not Applicable	No	Yes	Yes	No	Yes	No	Yes	No		200000			50000		200000	4	No			Yes	Yes	20000	Mother		Mother
Male	21.6	131	Outpatient	Mother		Secondary	Secondary		3	Father		Father			Yes	300000	Yes	Yes	No	No	Yes	Yes	Yes	Not Applicable		No	No	No	Yes	Yes	Yes	No		500000				90	500000	4	No			Yes	Yes	20000	Grandmother		Mother
Male	16.8	133	Inpatient	Mother		Secondary	None		6	Father		Father		200000	Yes	60000	No	No	No	No	No	Yes	Yes	Not Applicable	No	No	No	Yes	Yes	Yes	No	No		500000				2		15	No			Yes	Yes	6000	Father		Father
Male	30	137	Inpatient	Mother		Primary	None		2	Mother		Mother		800000			Yes	Yes	No	No	Yes	Yes	Yes	Not Applicable		No	Yes	No	Yes	Yes	No	No		2000000			600000	90		20	No			Yes	Yes	40000	Mother		Mother
Male	42	142	Outpatient	Mother		Secondary	Primary		3	Father		Father		200000	No		Yes	Yes	No	No	No	Yes	Yes	No	No	Yes	No	No	No	No	No	Yes	Child only	400000						7	No			Yes	Yes	7000	Father		Father
Female	126	142	Outpatient	Mother		Secondary	Primary		7	Father		Father			Yes	100000	Yes	Yes	No	No	Yes	Yes	Yes	Yes	No	No	No	No	No	Yes	No	Yes	Child only	70000	30			14		5	No			No			Father		Father
Male	84	143	Outpatient	Mother		Secondary	Secondary		7	Father		Father		200000	Yes	100000	Yes	Yes	No	No	Yes	Yes	Yes	Yes	No	No	Yes	No	No	Yes	No	Yes	Child only	200000	21		100000	7		5	No			Yes	Yes	5000	Father		Father
Male	20.4	146	Outpatient	Mother		Primary	Secondary		5	Father		Father			No		Yes	Yes	No	No	No	Yes	Yes	Not Applicable	No	No	No	No	Yes	No	No	No		500000						10	No			Yes	Yes	50000
Female	96	149	Outpatient	Mother		Secondary	Secondary		3	Father		Father		600000	Yes	300000	Yes	No	Yes	No	No	Yes	Yes	Yes		No	No	No	Yes	Yes	No	No		5000	7			7		1	No			Yes	No		Father		Father
Male	60	151	Outpatient	Mother		Vocational	Primary		6	Father		Mother		200000			Yes	No	No	No	No	Yes	Yes	Yes		No	No	No	No	Yes	No	Yes	Child only	50000	7			1		3	No			No			Mother		Mother
Male	28.8	151	Outpatient	Mother		Vocational	Primary		6	Father		Father		200000	No		Yes	No	No	No	No	Yes	Yes	No	No	No	No	No	Yes	No	No	Yes	Everyone with TB	50000						4	No			No			Father		Father
Female	132	155	Outpatient	Mother		None	None		4	Mother		Mother		200000			Yes	Yes	Yes	No	Yes	Yes	Yes	No	No	No	Yes	Yes	No	No	No	Yes	Child only	100000			700000			10	No			No			Older sibling		Older sibling
Female			Inpatient	Mother		Secondary	Secondary		7	Mother		Father			Yes	200000	Yes	Yes	No	No	No	Yes	Yes	Yes	No	No	No	No	No	Yes	No	No		350000	7			7		2	Yes	No		Yes	Yes	30000		Mother
Female	78	161	Outpatient	Aunt		Primary	Primary	None	4	Father		Father		70000	No		No	No	No	No	No	Yes	Yes	Yes	No	No	No	No	Yes	Yes	No	No		70000	60			21		7	No			Yes	Yes	5000	Father		Father
Female	27.6	173	Outpatient	Mother		Secondary	None		4	Father		Father		2000000	No		Yes	Yes	No	No	Yes	Yes	Yes	No		No	No	No	No	No	No	No		500000						20	No			Yes	Yes	5000	Aunt		Father
Male	96	177	Outpatient	Grandmother		Primary	Primary	Secondary	7	Father		Father		100000	No		Yes	No	No	No	No	No	Yes	Yes	No	No	Yes	Yes	No	No	No	Yes	Child only	1500000	90		1500000			12	No			No			Father		Father
Male	84	177	Outpatient	Mother		Primary	Primary		7	Father		Father		100000	No		Yes	No	No	No	No	No	Yes	Yes	No	No	Yes	Yes	No	No	No	Yes	Child only	600000	90		300000			8	No			No			Father		Father
Female	48	179	Outpatient	Mother		None	Secondary		20	Mother		Mother					Yes	Yes	No	No	Yes	No	Yes	No	No	No	No	No	No	No	No	Yes	Child only	300000						7	No			No
Female	110.4	180	Outpatient	Mother		Primary	None		4	Mother		Mother		150000			Yes	Yes	No	No	No	No	Yes	No	No	No	Yes	No	Yes	Yes	No	Yes	Child only	400000			250000	7		4	No			Yes	No		Mother		Mother
Male	66	184	Outpatient	Grandmother		Secondary	Secondary	Primary	4	Grandfather		Father		300000	No		No	No	No	No	No	Yes	Yes	No	No	No	No	No	No	No	No	No		50000						3	No			No
Male	0		Outpatient	Mother		Primary	Primary		10	Aunt		Aunt		300000	No		Yes	Yes	No	No	No	No	Yes	Yes	No	No	No	No	No	No	No	No		500000	7					20	No			No				Mother
Male			Outpatient	Mother		Secondary	Primary		6	Father		Father			No		Yes	Yes	No	No	Yes	No	No	No	No	No	No	No	No	No	No	Yes								0								Father
Male	0		Outpatient	Grandmother		None	None	University	7	Grandmother		Grandmother		600000			Yes	No	No	Yes	No	No	Yes	Not Applicable	No	No	No	No	Yes	No	No	No		400000						10	No			No				Grandmother
Female	68.39999	189	Outpatient	Mother		None	Primary		8	Father		Father		150000	No		Yes	Yes	Yes	No	Yes	Yes	Yes	Yes	No	No	No	No	Yes	No	No	Yes	Child only	150000	90					3	No			No			Father		Father
Male	157.2	190	Outpatient	Mother		Primary	Secondary		5	Father		Father		100000	No		Yes	Yes	No	No	Yes	Yes	Yes	No	No	No	Yes	No	No	No	No	Yes	Child only	200000			100000			10	No			No			Father		Father
Female	42	194	Inpatient	Mother		Primary	None		3	Mother		Mother		50000			No	No	No	No	No	Yes	Yes	No	No	No	Yes	No	Yes	Yes	No	No		50000			50000	30		4	No			No			Mother		Mother
Female	120	195	Inpatient	Other	Unrelated legal guardian	None	None	Primary	7	Other	Organisation	Other	Organisation				Yes	Yes	No	No	Yes	Yes	Yes	No	No	No	No	No	Yes	No	No	No		300000						5	No			No			Other	Guardian	Other
Male	6	197	Outpatient	Mother		Secondary	Primary		5	Father		Father		300000	No		Yes	Yes	No	No	No	Yes	Yes	Not Applicable	No	No	No	No	No	No	No	Yes	Child only	30						1	No			No			Father		Father
Female	57.6	197	Outpatient	Mother		Secondary	Primary		5	Father		Father		300000	No		Yes	Yes	No	No	No	Yes	Yes	No	No	No	No	No	No	No	No	Yes	Child only	10000						2	No			No			Father		Father
Female	26.4	205	Inpatient	Mother		University	Primary		3	Father		Father		250000	Yes	999	Yes	Yes	No	No	Yes	Yes	Yes	Not Applicable		No	No	No	No	No	No	Yes	Child only	350000						5	No			Yes	Yes	10000	Father		Father
Male	14.4	206	Inpatient	Mother		Secondary	Primary		6	Grandfather		Grandfather			No		Yes	Yes	No	No	Yes	No	Yes	Not Applicable	No	No	No	No	No	No	No	Yes	Child only	100000						3	No			No			Mother		Mother
Male	134.4	207	Outpatient	Mother		Secondary	Secondary		4	Uncle		Uncle			No		Yes	No	No	No	No	No	No	Yes	No	No	No	No	No	No	No	Yes	Child only		5					3	No			No			Uncle		Uncle
Female	18	208	Outpatient	Mother		Vocational			2	Mother		Mother		95000			No	No	No	No	No	Yes	Yes	Not Applicable		No	No	Yes	No	Yes	No	Yes	Child only	800000				14		10	Yes	Yes	300000	No			Father		Father
Female	1		Inpatient	Grandmother		Secondary	Secondary	Primary	10	Grandmother		Grandmother		100000			No	Yes	No	No	No	Yes	Yes	Not Applicable	No	No	Yes	Yes	No	No	No	No		1000000			500000			10	No			Yes	Yes	40000		Father
Female	62.4	210	Outpatient	Mother		Secondary			2	Mother		Mother		100000			Yes	No	No	No	No		Yes	Yes		No	No	No	No	Yes	Yes	No		50000	1			1	50000	2	No			Yes	Yes	5000	Mother		Mother
Female	0		Outpatient	Mother		Secondary	Secondary		5	Father		Father		100000	Yes	50000	Yes	Yes	Yes	No	Yes	Yes	Yes	No	No	No	No	No	No	Yes	No	Yes	Child only					4		6	No			No				Father
Male	0		Outpatient	Mother		Secondary	Secondary		3	Father		Father		300000	Yes	100000	No	No	No	No	No	Yes	Yes	Not Applicable		No	No	No	No	Yes	No	No		500000				60		7	No			No				Father
Female	0		Outpatient	Mother		Secondary	Secondary		3	Mother		Mother		100000			No	No	No	No	No	Yes	Yes	No	No	No	No	No	No	No	No	Yes	Child only	50000						3	No			No				Mother
Male	1		Outpatient	Aunt			Primary	Primary	13	Grandmother		Grandmother		200000	No		Yes	Yes	Yes	Yes	No	Yes	Yes	Not Applicable	No	No	Yes	No	Yes	Yes	Yes	Yes	Child only	500000			150000	4	500000	3	No			Yes	Yes	35000		Grandmother
Female	78	219	Outpatient	Mother		Secondary	Secondary		3	Mother		Mother		300000			Yes	Yes	No	No	No	Yes	Yes	Yes	No	No	No	No	No	Yes	No	Yes		30000	1			1		5	No			No			Mother		Mother
Male	40.8	221	Inpatient	Mother		Secondary			2	Mother		Mother		150000			No	No	No	No	No	Yes	Yes	No	No	No	No	No	Yes	Yes	No	No		40000				30		2	No			No			Mother		Mother
Female	12	222	Outpatient	Mother		Vocational	Vocational		3	Father		Father		500000	Yes	250000	Yes	No	Yes	No	No	Yes	Yes	Not Applicable		No	No	No	No	No	No	No		60000						2	No			No			Father		Father
Male	1		Inpatient	Mother		None	Primary		5	Aunt		Aunt		60000	Yes	30000	Yes	No	No	No	No	Yes	Yes	Yes	No	No	No	No	No	No	No	Yes	Child only	150000	13					4	No			Yes	Yes	50000		Mother
Female	18	227	Outpatient	Mother		Primary	Secondary		4	Father		Father			No		Yes	Yes	Yes	No	Yes	Yes	Yes	Not Applicable	No	No	No	No	No	No	No	No		400000						5	No			Yes	Yes	20000	Father		Father
Female	0		Outpatient	Mother		Secondary			5	Father		Father		300000	No		Yes	Yes	No	Yes	Yes	Yes	Yes	Not Applicable					Yes		No	No		150000						8	No			No
Female			Outpatient	Mother		Primary			5	Aunt		Aunt			No		Yes	Yes	Yes	No	No	No	Yes	Yes	No	No	Yes	No	No	No	No	No		200000	6		150000			20	No			No				Aunt
Female			Outpatient	Mother		Secondary	Secondary		4	Grandmother		Mother					Yes	Yes	No	No	Yes	Yes	Yes	Yes	No	No	No	No	No	Yes	No	No		50000	14			7		3	No			No				Grandmother
Female	0		Outpatient	Aunt		Secondary		Secondary	3	Uncle		Uncle		350000	No		Yes	Yes	Yes	No	Yes	Yes	Yes	Not Applicable		No	No	No	No	Yes	No	Yes	Child only	30000				1		3	No			No				Uncle
Female	37.2	240	Outpatient	Mother		Primary			3	Father		Father			No		Yes	Yes	No	No	Yes	Yes	Yes	Not Applicable		No	No	No	Yes	No	No	Yes	Child only	100000						3	Yes	Yes	50000	Yes	Yes	50000	Father		Father
Male	0		Outpatient	Mother		Secondary	Secondary		4	Father		Father		500000	No		Yes	No	No	No	No	Yes	Yes	Not Applicable	No	No	Yes	Yes	No	No	No	Yes	Child only	800000			200000			5	No			Yes	Yes	25000		Father
Male	0		Outpatient	Grandmother		Primary		Primary	10	Grandmother		Grandmother		100000			Yes	No	No	No	No	Yes	Yes	No	No	No	No	No	No	Yes	No	Yes	Child only	20000				3		3	Yes	Yes	10000	No				Grandmother
Male	0		Outpatient	Mother		None	Primary		3	Father		Father		72000	No		Yes	Yes	No	No	No	Yes	Yes	Yes	No	No	No	No	No	No	No	Yes	Child only	50000	7					3	Yes	Yes	10000	No				Father
Female	26.4	245	Outpatient	Mother		Primary	Secondary		4	Father		Father			No		Yes	Yes	No	No	No	Yes	Yes	No		No	Yes	No	No	No	No	Yes	Child only	1000000			500000			15	No			No			Father		Father
Female	40.8	246	Outpatient	Mother		Primary	Secondary		3	Father		Father		400000	Yes	500000	Yes	Yes	No	No	No	Yes	Yes	Yes	No	No	No	No	No	Yes	No	Yes	Everyone with TB	70000	14			14		8	No			No			Father		Father
Female	0		Outpatient	Aunt				Vocational	7	Grandfather		Aunt		160000			Yes	Yes	No	No	No	Yes	Yes	Yes	Yes	No	No	No	No	Yes	No	Yes	Child only	95000	7	7		3		3	No			Yes	Yes	5000		Mother
Female			Outpatient	Aunt		Primary		Primary	7	Aunt		Uncle			No		Yes	Yes	Yes	No	No	No	Yes	No	No	No	No	No	No	No	Yes	No		110000					60000	2	Yes	Yes	50000	Yes	Yes	200000		Mother
Male	82.8	253	Outpatient	Mother		Primary	University		9	Father		Father		800000	No		Yes	Yes	No	No	No	No	Yes	Yes	No	No	No	No	No	No	No	No		1500000	14					13	No			Yes	Yes	50000	Father		Father
Female	81.60001	254	Inpatient	Mother		Secondary			4	Father		Father			Yes	150000	Yes	Yes	No	No	Yes	Yes	Yes	Yes		No	No	No	No	Yes	No	No		150000	30			30		3	Yes	Yes	10000	No			Father		Father
Male	0		Outpatient	Mother		Primary	Secondary		4	Father		Father		230000	Yes	30000	Yes	Yes	No	No	Yes	Yes	Yes	Not Applicable	No	No	No	No	No	No	No	Yes	Child only	80000						3	Yes	No		Yes	No			Father
Male			Outpatient	Grandmother		Primary		Secondary	10	Grandmother		Aunt			No		Yes	Yes	No	No	Yes	Yes	Yes	Yes	No	No	Yes	No	Yes	Yes	Yes	No		370000	30		300000	13	47	4	Yes	Yes	50000	Yes	Yes	50000		Grandmother
Female	26.4	260	Outpatient	Mother		None	Secondary		6	Grandmother		Grandmother		200000	No		Yes	Yes	No	No	No	Yes	Yes	No	No	No	No	No	Yes	Yes	No	Yes	Child only	150000				5		3	No			No			Grandmother		Grandmother
Female	90	260	Outpatient	Grandmother		None		None	6	Grandmother		Grandmother		200000			Yes	Yes	No	No	No	No	No	No	No	No	No	No	No	No	No	Yes	Child only							0							Grandmother		Grandmother
Female	84	260	Outpatient	Grandmother		None		None	6	Grandmother		Grandmother		200000			Yes	Yes	No	No	No	No	No	No	No	No	No	No	No	No	No	Yes	Child only							0							Grandmother		Grandmother
Female	15.6	261	Outpatient	Mother		Secondary	Secondary		7	Father		Father			Yes	50000	Yes	Yes	No	No	Yes	Yes	Yes	No	No	No	No	No	Yes	Yes	No	Yes	Everyone with TB	150000				14		5	No			No			Father		Mother
Female	115.2	261	Outpatient	Mother		Secondary	Secondary		7	Father		Father			Yes	50000	Yes	Yes	No	No	Yes	Yes	Yes	No	No	No	No	No	No	Yes	No	Yes	Everyone with TB	150000				14		5	No			No			Father		Father
Male	58.8	263	Inpatient	Mother		Primary			2	Mother		Mother					No	No	No	No	No	Yes	Yes	Not Applicable		No	No	No	Yes	Yes	No	No		100000				21		5	No			No			Mother		Mother
Female	108	265	Outpatient	Mother		None	Primary		4	Father		Father			Yes	50000	Yes	Yes	Yes	No	Yes	No	Yes	No	No	No	No	No	No	Yes	No	No		50000				2		2	No			No			Mother		Mother
Female			Outpatient	Grandmother			Secondary	Dont know	4	Grandmother		Uncle			No		Yes	Yes	No	Yes	Yes	Yes	Yes	No	No	No	Yes	Yes	Yes	Yes	Yes	Yes	Child only	200000			60000	14	100000	2	No			No				Grandmother
Male	60	268	Outpatient	Grandmother		Primary		None	3	Grandmother		Grandmother					Yes	Yes	No	No	No	Yes	Yes	Yes		No	No	No	No	No	No	No		500000	7					6	No			No			Grandmother		Grandmother
Male	0		Inpatient	Mother		Primary			2	Mother		Mother		90000			No	No	No	No	No	Yes	Yes	Not Applicable	No	No	No	No	No	No	No	No		90000						3	No			No
Female	2.4	270	Outpatient	Mother		Vocational	Vocational		4	Father		Father			Yes	200000	No	No	No	No	No	Yes	Yes	Not Applicable	No	Yes	No	No	No	No	No	Yes	Child only	150000						3	No			No			Grandfather		Grandmother
Male			Inpatient	Mother		Primary	Secondary		4	Father		Father			Yes	400000	No	No	No	No	No	Yes	Yes	Not Applicable	No	Yes		Yes	No	Yes	No	No		800000				90		5	No			Yes	Yes	50000		Father
Male	45.6	272	Outpatient	Mother		Primary	Secondary		4	Father		Father		400000	No		Yes	Yes	No	No	No	Yes	Yes	Not Applicable	No	Yes	No	No	No	No	No	Yes	Child only	80000						20	No			No			Father		Father
Male	0		Outpatient	Grandmother		Primary	Secondary	Secondary	17	Grandfather		Grandmother					Yes	Yes	No	No	No	Yes	Yes	Yes		No	No	No	No	No	No	Yes	Child only	150000	7					15	No			No				Grandmother
Male	39.6	273	Outpatient	Mother		Secondary	Secondary		4	Father		Father		100000	No		No	No	No	No	No	Yes	Yes	Not Applicable	No	Yes	No	No	No	No	No	Yes	Child only	200000						10	No			No			Father		Father
Male	0		Outpatient	Mother		Secondary	Secondary		4	Father		Father		100000	No		No	No	No	No	No	Yes	Yes	Not Applicable	No	No	Yes	No	No	No	No	Yes	Child only	50000			60000			5	No			No				Father
Male	76.8	277	Outpatient	Mother		Primary	Primary		4	Father		Father			Yes	750000	Yes	Yes	No	No	No	Yes	Yes	No	No	No	No	No	No	Yes	No	Yes	Everyone with TB	280000				5		3	Yes	Yes	10000	No			Mother		Mother
Male	116.4	278	Outpatient	Mother		Primary	Secondary		8	Father		Father		1500000	Yes	500000	Yes	Yes	No	No	Yes	Yes	Yes	No	No	No	No	No	No	Yes	No	No		100000				2		3	Yes	Yes	10000	Yes	Yes	10000	Father		Father
Male	0		Inpatient	Mother		Primary			4	Father		Father		400000	No		No	No	Yes	No	No	No	Yes	Not Applicable	No	No	No	No	No	No	No	No		80000						4	No			Yes	No		Yes	Father
Female	12	283	Outpatient	Mother		Secondary	Primary		2	Mother		Mother		50000			No	No	No	No	No	No	Yes	No	No	No	No	No	No	No	No	Yes	Child only	30000						2	No			No			Grandmother		Grandmother
Male	0		Inpatient	Grandmother		Primary	None	Primary	20	Grandmother		Grandmother		500000			Yes	Yes	No	No	Yes	Yes	Yes	No	No	No	No	No	Yes	No	No	No		800000						5	No			No			Yes	Grandmother
Female	42	285	Outpatient	Mother		Primary	Secondary		4	Father		Father		200000	No		No	No	No	No	No	No	No	Yes		No	No	No	No	No	No	No			3					1	No			No
Male	10.8	285	Outpatient	Mother		Primary	Secondary		4	Father		Father		200000	No		No	No	No	No	No	No	No	Not Applicable	No	No	No	No	No	No	No	Yes								1	No			No
Female	0		Outpatient	Mother		None	None		2	Mother		Mother		50000			No	No	No	No	No	No	No	Yes	No	No	No	No	No	No	No	No			5					1	No			No			No
Male	22.8	288	Outpatient	Mother		University	Secondary		4	Father		Father			No		Yes	Yes	No	No	Yes	No	No	No	No	No	No	No	No	Yes	No	Yes	Child only					1		1	No			No			Father		Father
Male	108	289	Outpatient	Mother		None			7	Mother		Mother		200000			Yes	Yes	No	No	No	Yes	Yes	No	No	No	No	No	No	No	No	Yes	Child only	180000						6	No			No			Mother		Mother
Female	0	289	Outpatient	Mother		None	Secondary		4	Mother		Mother		150000			Yes	Yes	No	No	Yes	No	No	No	No	No	No	No	No	Yes	No	Yes	Child only					3		1	No			No			Mother		Mother
Female	28.8	290	Outpatient	Grandmother		Vocational	Secondary	None	7	Father		Father		300000	No		Yes	Yes	No	No	Yes	No	Yes	Not Applicable	No	No	No	No	No	No	No	Yes	Child only	50000						5	No			Yes	Yes	20000	Father		Father
Male	124.8	291	Outpatient	Aunt			University	Dont know	3	Aunt		Mother			No		Yes	Yes	No	No	Yes	No	No	Yes	No	No	No	No	No	Yes	No	No			7			2		1	No			Yes	Yes	10000	Mother		Mother
Female	33.6	292	Outpatient	Mother		Secondary	Secondary		4	Father		Father		120000	No		Yes	Yes	No	No	No	No	Yes	Yes		No	No	No	No	No	No	No		200000	1					10	No			Yes	Yes	20000
Male	84	293	Outpatient	Grandmother		Secondary	Secondary	Secondary	16	Grandmother		Father			Yes	999	Yes	Yes	No	No	No	Yes	Yes	Yes	Yes	No	No	No	No	No	No	Yes	Child only	80000	21	7				2	No			Yes	Yes	5000
Male	13.2	294	Outpatient	Mother		Secondary	Secondary		5	Father		Father		250000	No		Yes	Yes	No	No	No	Yes	Yes	No	No	No	No	No	Yes	No	No	No		100000						5	No			No			Father		Father
Male	63.6	295	Outpatient	Mother		Primary	Vocational		5	Father		Father		300000	No		Yes	Yes	Yes	No	No	Yes	Yes	Yes	No	No	No	No	No	No	No	Yes	Child only	50000	5					3	No			No			Father		Grandmother
Female	0	296	Outpatient	Mother		Secondary	Secondary		7	Father		Grandfather			Yes	50000	Yes	Yes	No	No	No	Yes	Yes	Yes	No	No	No	No	Yes	Yes	No	No		500000	7			7		5	No			No			Father		Grandmother
Female	93.60001	299	Outpatient	Mother		Secondary			4	Father		Father		120000	Yes	70000	Yes	Yes	No	No	No	Yes	Yes	Yes	No	No	Yes	Yes	No	No	No	Yes	Child only	300000	3		250000			20	No			Yes	Yes	25000	Father		Mother
Female	24	301	Outpatient	Mother		None	Primary		6	Mother		Mother		40000			Yes	Yes	No	No	No	Yes	Yes	Not Applicable		No	No	No	No	Yes	No	Yes	Everyone with TB	100000				14		3	No			No
Male	108	302	Outpatient	Aunt			Primary	Vocational	4	Uncle		Aunt					Yes	Yes	No	No	No	Yes	Yes	Yes	No	No	No	No	No	No	No	Yes	Child only	100000	14					3	No			No			Aunt		Aunt
Female	72	303	Outpatient	Mother		Secondary	University		10	Father		Father		800000	Yes	300000	Yes	Yes	No	Yes	Yes	Yes	Yes	No	No	No	No	No	No	Yes	No	Yes	Everyone with TB	380000				14		2	No			No
Male	0		Outpatient	Mother		Secondary			4	Father		Father		300000	No		Yes	Yes	No	No	No	No	No	No	No	No	No	No	No	No	No	Yes	Child only							0							Yes	Father
Female	130.8	304	Outpatient	Mother		Secondary			4	Father		Father		300000	Yes	100000	Yes	Yes	No	No	No	Yes	Yes	No	No	No	No	No	Yes	Yes	No	No		350000				30		3	No			Yes	Yes	20000	Father		Father
Male	36	305	Outpatient	Mother		Secondary			3	Grandmother		Aunt		50000	No		Yes	Yes	No	No	No	No	No	Not Applicable	No	No	No	No	No	No	No	Yes								1	Yes	No		No			Father		Father
Male	108	307	Outpatient	Father					3	Father		Father					Yes	Yes	No	No	No	No	Yes	Yes	No	No			Dont know			Yes	Child only	100000	10					3	No			No			Father		Father
Male	0		Outpatient	Father		None	Primary		3	Father		Father		900000			Yes	Yes	No	No	Yes	No	No	No	No	No	No	No	No	No	No	Yes								2	Yes	No		Yes	No		No
Male	62.4	314	Outpatient	Mother		Secondary	Primary		4	Father		Father		500000	No		No	No	Yes	No	No	Yes	Yes	Yes	No	No	No	No	No	No	Yes	No		200000	1				100000	2	No			Yes	Yes	50000	Father		Father
Male	28.8	318	Outpatient	Mother		Secondary	Secondary		7	Aunt		Aunt		150000	No		Yes	Yes	No	No	Yes	Yes	Yes	Not Applicable	No	No	No	No	No	Yes	No	Yes	Everyone with TB	50000				21		2	No			Yes	No		Aunt		Aunt
Male	39.6	319	Outpatient	Mother		None	Primary		6	Father		Father		600000	No		Yes	No	No	No	No	No	No	No	No	No	No	No	No	No	No	Yes								0							Father		Father
Female	38.4	320	Outpatient	Mother		Secondary	Secondary		5	Father		Father			No		Yes	Yes	No	No	Yes	Yes	Yes	Yes	No	No	No	No	No	No	No	Yes	Child only	100000	3					2	No			Yes	Yes	10000
Female	24	321	Outpatient	Mother		Primary	Vocational		5	Father		Father		300000	No		Yes	Yes	No	No	Yes	No	Yes	Not Applicable					Not Applicable			Yes	Everyone with TB	50000						1	No			No			Father		Father
Female	48	323	Outpatient	Mother		Secondary			4	Father		Father			Yes	150000	Yes	Yes	No	No	No	Yes	Yes	Yes	No	No	No	No	No	Yes	No	Yes	Child only	200000	10			4		4	No			No
Female	0		Outpatient	Mother		Secondary	Secondary		4	Father		Father		800000	Yes	300000	Yes	Yes	No	Yes	Yes	Yes	Yes	Not Applicable	No	No	No	No	No	No	No	No		150000						7	No			No				Father
Male	96	327	Inpatient	Mother		Primary			6	Mother		Mother		150000			Yes	Yes	No	No	No	Yes	Yes	No	No	No	No	No	Yes	No	No	No		80000						4	Yes	Yes	10000	No			Mother		Mother
Male	34.8	328	Outpatient	Grandmother		Secondary		None	6	Grandmother		Grandmother		200000			Yes	Yes	No	No	No	Yes	Yes	No	No	No	No	No	Yes	No	No	Yes	Child only	140000						4	No			No			Grandmother		Grandmother
Male	14.4	329	Inpatient	Mother		Secondary	Secondary		3	Father		Father		300000	No		Yes	Yes	No	No	Yes	Yes	Yes	Not Applicable					Yes			Yes	Child only	10000						3	No			No			Father		Father
Male	7.2	330	Outpatient	Mother		University	University		5	Father		Mother					Yes	No	Yes	Yes	Yes	Yes	Yes	Not Applicable		No	No	No	No	Yes	Yes	No		300000				30	20000	4	Yes	Yes	50000	Yes	Yes	40000
Male	14.4	331	Outpatient	Mother		Secondary	Secondary		4	Father		Father			No		No	No	No	No	No	No	Yes	No	No	No	No	No	No	No	No	No		30000						1	No			No			Father		Father
Female	62.4	332	Inpatient	Mother		Primary	Secondary		3	Father		Father		40000	No		No	No	No	No	No	Yes	Yes	No	No	No	No	No	No	No	No	No		60000						6	No			No			Father		Father
Female	28.8	333	Outpatient	Aunt			University	Primary	4	Uncle		Uncle			No		Yes	Yes	No	No	Yes	Yes	Yes	No	No	No	No	No	Yes	No	No	Yes	Child only	100000						2	No			No			Uncle		Uncle
Female	84	334	Outpatient	Mother					4	Father		Father			No		Yes	Yes	No	No	No	Yes	Yes	Dont know					Dont know			No		20000						6	No			No			Father		Father
Male	7.2	335	Outpatient	Grandmother		Secondary	University	Primary	7	Grandmother		Grandmother					Yes	Yes	No	No	Yes	No	No	No	No	No	No	No	No	No	No	No								0							Grandmother		Grandmother
Female	2.4	335	Outpatient	Grandmother		Secondary	Vocational	Primary	7	Grandmother		Grandmother					Yes	Yes	No	No	Yes	No	No	No	No	No	No	No	No	No	No	No								0							Grandmother		Grandmother
Female	44.4	336	Outpatient	Mother		Secondary	Secondary		3	Father		Father		200000	No		Yes	No	No	No	No	No	Yes	No	No	No	No	Yes	No	No	No	No		800000						10	No			No			Mother		Mother
Female	0		Outpatient	Mother		Primary			2	Mother		Mother		90000			No	No	No	No	No	Yes	Yes	Yes	No	No	No	No	No	No	No	No		100000	100					12	No			No				Mother
Female	7.2	338	Outpatient	Mother		Secondary	Secondary		5	Father		Father		300000	No		Yes	Yes	No	No	No	Yes	Yes	No	No	No	No	No	No	No	No	Yes	Everyone with TB	50000						1	No			Yes	Yes	5000	Father		Father
Female	45.6	338	Outpatient	Mother		Secondary	Secondary		6	Father		Father		300000	No		Yes	Yes	No	No	No	Yes	Yes	No	No	No	No	No	No	No	No	Yes	Everyone with TB	50000						1	No			No			Father		Father
Male	102	338	Outpatient	Mother		Secondary	Secondary		6	Father		Father		400000	No		Yes	Yes	Yes	No	No	Yes	Yes	No	No	No	No	No	No	No	No	Yes	Everyone with TB	70000						2	No			No			Father		Father
Female	16.8	342	Outpatient	Mother		Primary	Secondary		7	Aunt		Mother		150000			Yes	No	No	No	No	No	No	No	No	No	No	No	No	No	No	No								0							Mother		Mother
Female	6	343	Inpatient	Mother		Primary	Secondary		3	Mother		Mother		0			No	No	No	No	No	Yes	Yes	Not Applicable		No	No	Yes	Yes	Yes	Yes	Yes	Everyone with TB	170000				30	170000	3	No			No
Female	7.2	345	Outpatient	Mother		Secondary	Primary		3	Father		Father		280000	Yes	150000	Yes	Yes	No	No	Yes	Yes	Yes	Not Applicable					Not Applicable			Yes	Child only	25000						3	No			No
Female	115.2	346	Outpatient	Mother		None			5	Mother		Mother		300000			No	No	No	No	No		No	No	No	No	No	No	No	No	No	Yes								0							Father		Father
Male	42	347	Outpatient	Mother		Secondary	Secondary		7	Father		Father		300000	No		Yes	Yes	No	No	Yes	Yes	Yes	No	No	No	No	Yes	No	No	No	Yes	Child only	200000						15	No			No			Mother		Mother
Male	96	347	Outpatient	Mother		Secondary	Secondary		7	Father		Father		300000	No		Yes	Yes	No	No	Yes	Yes	Yes	No	No	No	No	Yes	No	No	No	Yes	Child only	70000						6	No			No			Mother		Mother
Male	24	347	Inpatient	Mother		Secondary	Secondary		7	Father		Father		300000	No		Yes	Yes	No	No	Yes	Yes	Yes	No	No	No	No	Yes	No	No	No	Yes	Child only	250000						14	No			No			Mother		Mother
Female	120	347	Outpatient	Father		Secondary	Secondary		7	Father		Father		300000			Yes	Yes	No	No	Yes	Yes	Yes	No	No	No	No	Yes	No	No	No	Yes	Child only	200000						12	No			No			Mother		Mother
Male	42	352	Outpatient	Mother		Primary	Secondary		4	Mother		Mother		200000			Yes	Yes	No	No	No	Yes	Yes	No	No	No	No	No	No	Yes	Yes	Yes	Child only	800000				40	500000	5	No			Yes	Yes	50000	Mother		Mother
Male	18	354	Outpatient	Mother		Secondary			6	Mother		Father			No		Yes	Yes	No	No	Yes	Yes	Yes	Not Applicable	No	No	No	No	No	No	No	Yes	Child only	270000						3	No			No			Father		Father
Female	64.8	355	Outpatient	Grandmother		Primary		Dont know	8	Grandfather		Grandmother					Yes	Yes	No	No	Yes	Yes	Yes	No	No	No	No	No	No	No	No	Yes	Child only	50000						1	No			No			Grandmother		Grandmother
Female	24	356	Outpatient	Grandmother			Secondary	Secondary	10	Father		Father		300000	No		Yes	Yes	No	No	Yes	Yes	Yes	Not Applicable	No	No	No	No	No	No	No	Yes	Child only	200000						12	No			No			Father		Father
Female	10.8	358	Inpatient	Grandmother		Primary		Dont know	10	Grandmother		Grandmother		30000			Yes	Yes	No	No	No	Yes	Yes	No	No	No	No	No	No	No	No	No		80000						5	No			No			Grandmother		Grandmother
Male	0		Inpatient	Mother		Primary	Primary		4	Father		Father		120000	No		No	No	No	No	No	Yes	Yes	No	No	No	No	No	Yes	No	No	No								10	No			No				Father
Female	15.6	360	Inpatient	Mother		Secondary	Primary		5	Father		Father		300000	Yes	150000	Yes	No	No	No	No	Yes	Yes	Not Applicable	No	No	No	No	Yes	No	No	No		80000						2	No			No			Father		Father
Male	88.8	361	Outpatient	Mother		Secondary	Vocational		8	Father		Father		800000	Yes	300000	Yes	Yes	No	Yes	Yes	Yes	Yes	No	No	No	No	No	No	No	No	Yes	Child only	60000						10	No			No			Father		Father
Male	0		Inpatient	Mother		Primary	Secondary		5	Mother		Mother		100000			Yes	No	No	No	No	Yes	Yes	Not Applicable	No	No	No	No	No	No	No	Yes	Child only	20000						2	No			No				Mother
Male	13.2	363	Outpatient	Mother		Secondary	Secondary		7	Grandfather		Grandfather		800000	Yes	300000	Yes	Yes	No	No	Yes	Yes	Yes	No	No	No	No	No	No	No	No	Yes	Child only	80000						2	No			No			Grandfather		Mother
Female	2.4	364	Outpatient	Mother		Secondary	Secondary		4	Uncle		Uncle			No		Yes	Yes	No	No	No	Yes	Yes	Not Applicable	No	No	No	No	No	No	No	Yes	Child only	10000						1	No			No			Father		Father
Female	52.8	365	Outpatient	Mother		Secondary	None		4	Father		Father		100000	No		No	No	No	No	No	Yes	Yes	No	No	No	No	No	Yes	Yes	No	No		200000				4		5	No			No			Father		Father
Female	62.4	366	Outpatient	Mother		Primary	Secondary		8	Father		Father		600000	Yes	300000	Yes	No	No	No	No	Yes	Yes	No	No	No	No	No	No	Yes	No	Yes	Everyone with TB	50000				3		3	No			No			Father		Mother
Male	36	366	Outpatient	Mother		Primary	Secondary		8	Father		Father		600000	Yes	300000	Yes	No	No	No	No	No	No	No	No	No	No	No	No	Yes	No	Yes	Child only					3		0							Father		Mother
Female	92.39999	368	Outpatient	Grandmother		None	Secondary	Primary	10	Grandmother		Grandmother		0			Yes	Yes	No	No	No	No	No	No	No	No	No	No	No	No	No	No								2	Yes	No		No			Grandmother		Grandmother
Male	12	369	Outpatient	Grandmother			Secondary	Primary	7	Grandfather		Grandfather		300000	No		Yes	Yes	No	No	Yes	Yes	Yes	No	No	No	No	No	Yes	No	No	No		500000						7	No			Yes	Yes	10000	Grandfather		Grandfather
Female	164.4	371	Outpatient	Mother		Secondary	Primary		7	Father		Father			Yes	150000	Yes	Yes	No	No	No	No	No	No	No	No	No	No	No	No	No	Yes								0							Father		Father
Female	108	372	Outpatient	Aunt		None	None	None	10	Aunt		Grandmother		130000	No		No	No	No	No	No	No	No	No	No	No	No	No	No	No	No	Yes								0							Aunt		Grandmother
Male	156	375	Outpatient	Mother		Secondary	Primary		4	Father		Father			Yes	100000	Yes	Yes	No	No	No	Yes	Yes	No	No	No	No	No	No	No	No	Yes	Child only	50000						3	No			No			Father		Father
Female	7.2	376	Outpatient	Mother		Secondary	Secondary		7	Grandfather		Grandfather		350000	Yes	50000	No	No	No	No	No	No	No	No	No	No	No	No	Yes	No	No	Yes								0							Other	Both mother and father	Other
Male	13.2	378	Outpatient	Mother		Secondary			5	Grandfather		Grandfather			No		Yes	Yes	No	No	No	Yes	Yes	No	No	No	No	No	Yes	No	No	Yes	Child only	200000						14	No			No			Grandfather		Grandfather
Male	14.4	379	Inpatient	Mother		Vocational	Vocational		3	Mother		Mother		50000			No	No	No	No	No	Yes	Yes	No	No	No	No	No	Yes	No	No	Yes	Child only	200000						5	No			No			Mother		Mother
Male	72	381	Outpatient	Father					5	Father		Father					Yes	Yes	No	No	No	Yes	Yes	No	No	No	No	No	No	No	No	Yes	Child only	90						6	No			No			Father		Father
Female	26.4	382	Outpatient	Mother		Primary	Primary		4	Father		Father		70000	No		Yes	Yes	No	No	No	Yes	Yes	No	No	No	No	No	No	Yes	No	Yes	Everyone with TB	300000				3		5	No			No			Father		Father
Female	42	382	Outpatient	Mother		None	Primary		4	Father		Father		80000	No		Yes	Yes	No	No	No	Yes	Yes	No	No	No	No	No	No	Yes	No	Yes	Everyone with TB	300000				3		2	No			No			Father		Father
Female	9.6	384	Outpatient	Mother		None	None		5	Father		Mother		50000			No	No	No	No	No	Yes	Yes	Not Applicable			Yes		Not Applicable	Yes	Yes	Yes	Child only	160000			60000	30	100000	3	No			Yes	Yes	5000	Father		Mother
Male	33.6	384	Outpatient	Mother		None	None		5	Father		Mother		50000			No	No	No	No	No	No	No	No	No	No	No	No	No	No	No	Yes	Child only							0							Father		Mother
Male	52.8	384	Outpatient	Mother		None	None		5	Father		Mother		50000			No	No	No	No	No	No	No	No	No	No	No	No	No	No	No	Yes	Child only							0							Father		Mother
Male	13.2	387	Outpatient	Mother		Primary	Primary		3	Father		Father			No		Yes	Yes	No	No	No	Yes	Yes	No	No	No	Yes	No	No	Yes	No	No		100000			80000	360		7	No			No			Father		Father
Female	48	388	Outpatient	Aunt		Primary		Secondary	7	Aunt		Aunt		200000			Yes	Yes	No	No	No	Yes	Yes	No	No	No	No	No	No	No	No	No		500000						10	No			No			Aunt		Aunt
Male	132	389	Outpatient	Mother		Secondary	Secondary		4	Father		Father		150000	No		No	No	No	No	No	Yes	Yes	No	No	No	No	No	No	No	No	No		65000						2	No			No			Father		Father
Male	108	389	Outpatient	Mother		Secondary	Secondary		5	Father		Father		150000	No		No	No	No	No	No	Yes	Yes	No	No	No	No	No	No	No	No	No		60000						5	No			No			Father		Father
Female	48	392	Outpatient	Mother		Primary	Secondary		11	Father		Father		300000	No		No	No	No	No	No	Yes	Yes	No	No	No	No	No	No	No	No	Yes	Child only	150000						4	No			No			Father		Father
Female	30	394	Outpatient	Grandmother		Secondary	Secondary	Secondary	6	Grandfather		Grandmother		500000			Yes	Yes	Yes	No	No	Yes	Yes	No	No	No	No	No	No	No	No	Yes	Child only	50000						2	No			No			Grandfather		Grandmother
Female	84	395	Outpatient	Mother		Primary	Primary		6	Mother		Mother		150000			Yes	Yes	No	No	No	No	No	No	No	No	No	No	No	No	No	Yes								0							Mother		Mother
Female	19.2	396	Outpatient	Mother		Primary	Primary		4	Father		Father		100000	No		Yes	No	No	No	No	No	No	No	No	No	No	No	No	No	No	Yes								0							Father		Father
Male	30	397	Outpatient	Mother		Secondary	Secondary		5	Father		Father		500000	No		Yes	Yes	No	No	No	No	No	Not Applicable	No	No	No	No	No	No	No	No								0							Father		Father
Female	36	398	Outpatient	Aunt		Secondary		Secondary	6	Uncle		Mother			No		Yes	Yes	No	No	No	Yes	Yes	No	No	No	No	No	Yes	No	No	No		150000						4	No			No
Female	12	399	Outpatient	Mother		Primary			2	Mother		Mother		50000			No	No	No	No	No	Yes	Yes	No	No	No	Yes	Yes	No	Yes	No	Yes	Child only	500000			350000	30		20	No			No			Mother		Mother
Male	60	400	Outpatient	Mother		Vocational	University		7	Father		Father		1500000	No		Yes	Yes	Yes	Yes	Yes	Yes	Yes	No	No	No	No	No	No	No	No	Yes	Child only	300000						10	No			No			Father		Father
Female	18	401	Outpatient	Mother		Secondary	Secondary		5	Father		Father		800000	No		Yes	Yes	No	No	No	Yes	Yes	No	No	No	No	No	No	Yes	No	No		50000				2		3	No			No			Father		Father
Female	46.8	402	Outpatient	Mother		Secondary	None		8	Father		Mother		200000			Yes	Yes	No	No	No	Yes	Yes	No	No	No	No	No	No	Yes	No	Yes	Child only	80000				6		3	No			No			Father		Father
Female	49.2	402	Outpatient	Mother		Secondary	Secondary		8	Father		Father		500000	Yes	100000	No	No	No	No	No	Yes	Yes	No	No	No	No	No	No	No	No	Yes	Everyone with TB	50000						2	No			No			Father		Father
Female	20.4	403	Outpatient	Mother		Primary	University		3	Father		Father			No		Yes	Yes	No	No	No	Yes	Yes	No	No	No	No	No	No	No	No	No		80000						3	No			No			Father		Father
Male	13.2	405	Outpatient	Mother		Secondary	Secondary		3	Father		Father			No		Yes	Yes	No	No	No	Yes	Yes	No	No	No	No	No	No	No	No	No		70000						1	No			No			Father		Father
Male	66	408	Outpatient	Mother		Primary	Secondary		5	Father		Cousin			Yes	150000	Yes	Yes	No	No	No	Yes	Yes	No	No	No	No	Yes	No	No	No	Yes	Child only	200000						10	No			No
Male	10.8	408	Outpatient	Grandfather		Secondary	Secondary		5	Father		Father			Yes	150000	Yes	Yes	No	Yes	Yes	Yes	Yes	No	No	No	No	Yes	No	No	No	Yes	Child only	200000						12	No			No
Female	40.8	413	Outpatient	Mother		Primary			5	Father		Father			No		No	No	No	No	No	Yes	Yes	No	No	No	No	No	No	No	No	Yes	Everyone with TB	150000						3	No			No			Father		Father
Male	12	413	Outpatient	Mother		Primary			5	Father		Father			No		No	No	No	No	No	Yes	Yes	No	No	No	No	No	Yes	No	No	Yes	Everyone with TB	150000						3	No			No			Father		Father
Male	73.2	413	Outpatient	Mother		Primary			5	Father		Father			No		No	No	No	No	No	No	No	No	No	No	No	No	No	No	No	Yes	Everyone with TB							0							Father		Father
Female	0		Outpatient	Grandmother		Secondary	Secondary	None	7	Grandmother		Grandmother		200000			Yes	Yes	No	No	No	Yes	Yes	No	No	No	No	No	No	Yes	No	No		70000				7		5	No			No				Grandmother
Male	7.2	416	Outpatient	Mother		Primary	Secondary		4	Father		Father			Yes	999	Yes	Yes	No	No	No	Yes	Yes	No	No	No	Yes	No	No	No	No	No		85000			50000			6	No			No			Father		Father
Male	75.60001	418	Outpatient	Mother		Secondary	Secondary		3	Other	Step father	Other	Step father	300000	No		Yes	Yes	No	No	No	Yes	Yes	No	No	No	Yes	Yes	No	No	No	Yes	Child only	300000			230000			7	No			No			Other	Step father	Mother
Female	14.4	419	Outpatient	Mother		Secondary	Secondary		4	Father		Father			No		Yes	Yes	No	No	Yes	No	No	No	No	No	No	No	No	No	No	Yes								0							Father		Father
Male	60	420	Outpatient	Mother		Secondary	Primary		6	Other	Pastor	Other	Pastor		Yes	100000	Yes	No	No	No	No	Yes	Yes	Not Applicable		No	No	No	No	No	Yes	Yes	Child only	50000					30000	3	No			No			Other	Church	Other
Male	48	421	Outpatient	Mother		Secondary	University		6	Father		Father			Yes	300000	Yes	Yes	No	No	No	Yes	Yes	No	No	No	No	No	No	No	No	Yes	Child only	200000						15	No			No			Father		Father
Male	7.2	423	Inpatient	Mother		Primary			2	Mother		Father		1100000	Yes	100000	Yes	Yes	No	No	No	Yes	Yes	No	No	No	No	No	Yes	Yes	No	No		300000				14		3	No			Yes	Yes	300000
Male	19.2	424	Outpatient	Mother			None		3	Father		Father		4000000	Yes	150000	Yes	Yes	No	No	No	Yes	Yes	No	No	No	No	No	No	Yes	No	Yes	Child only	100000				4		3	No			No			Father		Father
Female	72	425	Outpatient	Aunt		Secondary	Secondary	Secondary	8	Father		Father		300000	No		Yes	Yes	No	Yes	Yes	Yes	Yes	No	No	No	Yes	No	No	No		Yes	Child only	1000000			500000			20	No			No			Father		Father
Male	13.2	426	Outpatient	Mother		Secondary	Secondary		5	Father		Father			Yes	300000	Yes	Yes	No	No	Yes	Yes	Yes	No	No	No	No	No	No	Yes	No	Yes	Child only	65000				7		2	No			No			Father		Father
Male	60	431	Outpatient	Grandmother		Secondary		Primary	10	Grandfather		Mother		150000	Yes	50000	Yes	Yes	No	No	Yes	Yes	Yes	No	No	No	No	No	Yes	Yes	No	Yes	Child only	50000				7		2	No			No			Grandfather		Mother
Female	30	432	Outpatient	Mother		Primary	University		4	Mother		Father		430000	Yes	150000	Yes	Yes	No	No	No	Yes	Yes	Not Applicable		No	No	No	No	No	No	Yes	Child only	100000						3	No			No			Aunt		Aunt
Male	33.6	433	Outpatient	Mother		Primary	Secondary		3	Father		Father		340000	Yes	240000	Yes	No	No	No	No	Yes	Yes	No	No	No	No	No	No	Yes	No	Yes	Child only	50000				3		1	No			No
Female	24	435	Outpatient	Mother		None			3	Father		Father		500000	No		Yes	Yes	No	No	No	Yes	Yes	No	No	No	No	No	Yes	No	No	No		300000						5	No			No			Father		Father
Male	0		Inpatient	Mother		Primary			2	Mother		Mother		200000			Yes	Yes	No	No	No	Yes	Yes	No	No	No	No	No	Yes	Yes	No	No						180		8	Yes	No		Yes	Yes	50000		Mother
Male	96	439	Outpatient	Mother		Primary			5	Father		Father		150000	No		Yes	Yes	No	No	Yes	No	Yes	No	No	No	No	No	No	No	No	No		30000						5	No			No
Female	36	439	Outpatient	Mother		Primary			5	Father		Father		150000	No		No	No	No	No	No	Yes	Yes	No	No	No	No	No	No	No	No	Yes	Child only	30000						8	No			No
Male	60	439	Outpatient	Mother		Primary			5	Father		Father		150000	No		No	No	No	No	No	Yes	Yes	No	No	No	Yes	No	No	No	No	Yes	Child only	200000			200000			12	No			No
Male	94.8	442	Outpatient	Mother		Secondary	Secondary		5	Mother		Mother		500000			Yes	Yes	No	No	No	Yes	Yes	No	No	No	No	No	Yes	Yes	No	Yes	Child only	120000				21		3	No			No			Mother		Mother
Female	36	443	Outpatient	Mother		Secondary			2	Mother		Mother		100000			Yes	Yes	No	No	No	Yes	Yes	Not Applicable	No	No	No	No	No	No	No	No		40000						3	No			No			Mother		Mother
Male	160.8	446	Outpatient	Mother		Secondary			3	Mother		Mother		300000			Yes	Yes	No	No	No	Yes	Yes	Yes	No	No	No	No	No	No	No	No		60000	1080					2	No			No
Female	24	447	Inpatient	Mother		Primary	Secondary		6	Father		Father			No		Yes	Yes	No	No	No	No	Yes	No	No	No	No	No	Yes	No	Yes	No		1000000					200000	6	No			Yes	Yes	50000	Father		Father
Male	15.6	448	Outpatient	Mother		Primary	Secondary		3	Mother		Mother		80000			Yes	No	No	No	No	No	No	Not Applicable	No	No	No	No	No	No	No	Yes								1	No			No			Father		Father
Male	46.8	449	Outpatient	Mother		Secondary			7	Grandfather		Father		200000	No		Yes	Yes	No	No	No	No	No	No	No	No	No	No	No	No	No	Yes								0							Grandmother		Grandmother
Male	0		Inpatient	Mother		Vocational	Vocational		3	Father		Father		3000000	No		Yes	Yes	No	No	No	Yes	Yes	No	No	No	No	No	Yes	No	No	Yes	Child only	300000						5	Yes	No		No				Mother
Male	1		Outpatient	Mother		University	University		6	Father		Father		2000000	No		Yes	Yes	No	Yes	Yes	No	Yes	No	No	No	No	No	No	No	No	No		5000000						40	No			No				Father
Male	18	453	Outpatient	Aunt			None	None	5	Aunt		Aunt		100000			Yes	Yes	No	No	No	No	Yes	Not Applicable	No	No	No	No	Yes	Yes	No	Yes	Child only	100000				15		3	Yes	No		No			Grandmother		Grandmother
Male			Outpatient	Aunt				Vocational	7	Uncle		Uncle			No		Yes	Yes	No	No	Yes	Yes	Yes	No	No	No	No	No	No	No	No	Yes	Child only	90000						3	No			No				Uncle
Male	19.2	455	Inpatient	Mother		Secondary	Secondary		5	Father		Father		300000	No		Yes	Yes	No	No	Yes	Yes	Yes	No	No	No	No	No	Yes	No	No	No		66000						2	No			No			Father		Father
Female	108	456	Inpatient	Mother		Secondary			6	Father		Father		250000	Yes	150000	No	No	No	No	No	Yes	Yes	No	No	No	Yes	No	Yes	No	No	No		250000			150000			4	No			No			Father		Father
Male	8.4	457	Inpatient	Mother		Secondary	University		4	Other	Brother in law	Other	Brother in law		No		Yes	Yes	No	No	Yes	Yes	Yes	Not Applicable		No	No	No	No	No	No	No		600000						15	No			No			Other	Brother in law	Other
Female			Inpatient	Mother		Secondary	Primary		4	Father		Father			Yes	200000	Yes	Yes	No	No	No	Yes	Yes	No	No	No	Yes	No	Yes	Yes	No	No					600000	180		15	No			No				Father
Male			Outpatient	Other	Unrelated legal guardian			Primary	6	Other	Unrelated legal guardian	Other	Unrelated legal guardian				Yes	Yes	No	No	No	Yes	Yes	No	No	No	No	No	No	No	No	No		50000						2	No			No				Other	Unrelated legal guardian
Female	12	460	Outpatient	Mother		Secondary			6	Father		Father			No		Yes	Yes	Yes	No	Yes	No	No	No	No	No	No	No	No	No	No	Yes								0							Father		Father
Female	24	461	Outpatient	Grandmother		Primary		Primary	4	Grandmother		Mother		30000	No		No	No	No	No	No	Yes	Yes	No	No	No	No	No	No	Yes	No	No		500000				30		3	No			No			Mother		Mother
Female	26.4	462	Outpatient	Grandmother		Secondary		Dont know	10	Grandfather		Mother		100000	No		Yes	Yes	No	No	No	Yes	Yes	No	No	No	No	No	No	Yes	No	Yes	Child only	100000				7		3	No			No			Grandfather		Grandmother
Female	27.6	463	Outpatient	Mother		Secondary	Secondary		11	Grandmother		Mother		150000			Yes	Yes	No	No	No	Yes	Yes	No	No	No	No	No	No	Yes	No	Yes	Child only					2		3	No			No			Grandmother		Mother
Female	0		Inpatient	Mother		Secondary			6	Grandmother		Mother		150000			Yes	Yes	No	No	No	Yes	Yes	Not Applicable		No	No	No	No	Yes	No	No		250000				30		5	No			Yes	No			Mother
Male	0		Inpatient	Mother		None	Vocational		6	Father		Father		1000000	No		Yes	No	Yes	No	No	Yes	Yes	Not Applicable		Yes	Yes	No	Yes	No	Yes	No		600000			500000		300000	3	No			Yes	Yes	200000		Father
Male	1		Inpatient	Mother		Secondary	Secondary		7	Grandmother		Grandmother		400000	No		Yes	Yes	No	No	No	Yes	Yes	Not Applicable		Yes	No	No	No	Yes	Yes	No		700000				120	500000	20	No			Yes	Yes	50000		Grandmother
Male			Inpatient	Grandmother			Vocational	University	4	Grandmother		Grandmother					Yes	Yes	No	Yes	Yes	Yes	Yes	Not Applicable	No	No	No	No	No	No	No	No		600000						4	No			No				Grandmother
Male	1		Inpatient	Mother		Secondary	None		4	Father		Father		80000	Yes	80000	No	No	No	No	No	Yes	Yes	Not Applicable	No	No	No	No	No	No	No	No		600000						8	No			No				Father
Female	8.4	470	Outpatient	Mother		Secondary	Primary		2	Father		Father		85000	No		No	No	No	No	No	Yes	Yes	Not Applicable		No	No	Yes	Yes	Yes	No	Yes	Child only	370000				120		3	No			No			Aunt		Aunt
Male	102	471	Outpatient	Mother		Primary	Secondary		3	Father		Father		200000	No		Yes	Yes	No	No	Yes	Yes	Yes	No	No	No	No	No	No	Yes	No	Yes	Child only	50000				2		1	No			No			Father		Father
Female	7.2	472	Outpatient	Mother		Primary	Primary		8	Father		Father		200000	No		No	No	No	No	No	Yes	Yes	No	No	No	No	No	No	No	No	Yes	Child only	20000						3	No			No			Father		Father
Female	7.2	472	Outpatient	Mother		Primary	Primary		8	Father		Father		200000	No		No	No	No	No	No	Yes	Yes	No	No	No	No	No	No	No	No	Yes	Child only	70000						3	No			No			Father		Father
Female	7.2	475	Inpatient	Mother		None			3	Father		Father			No		No	No	No	No	No	Yes	Yes	Not Applicable		No	No	No	Yes	No	No	No		200000						5	No			No			Father		Father
Male	121.2	476	Outpatient	Mother		Secondary			11	Other	Stepfather	Other	Stepfather	500000	No		Yes	Yes	No	No	Yes	No	Yes	No	No	No	No	No	No	No	No	No		100000						3	No			No
Male	0		Outpatient	Mother		Secondary	Primary		3	Father		Father		600000	Yes	250000	Yes	Yes	No	No	No	Yes	Yes	No	No	No	No	No	Yes	No	No	No		50000						2	No			No
Male	156	478	Outpatient	Mother					3	Other	Brother in law	Other	Brother in law	500000	No		Yes	No	No	No	No	No	Yes	No	No	No	No	No	No	No	No	No		150000						15	No			No			Other	Brother in law	Other
Male	10.8	479	Outpatient	Mother		Secondary			3	Father		Father			Yes	100000	Yes	Yes	No	No	No	Yes	Yes	No	No	No	No	No	Yes	Yes	No	Yes	Child only	20000				15		4	No			Yes	Yes	5000	Father		Father
Male	61.2	480	Outpatient	Mother		Primary	Primary		6	Father		Father		500000	Yes	200000	Yes	No	No	No	No	Yes	Yes	No	No	No	No	No	No	Yes	No	Yes	Child only	100000				4		3	No			No			Father		Father
Male	16.8	482	Outpatient	Mother		None	Primary		6	Father		Mother		210000			No	No	No	No	No	Yes	Yes	No	No	No	No	No	No	Yes	No	Yes	Child only	200000				4		4	No			Yes	Yes	50000	Mother		Mother
Male	18	483	Outpatient	Mother		Primary			5	Father		Father			No		Yes	Yes	Yes	No	No		Yes	No	No	No	No	No	No	No	No	Yes	Child only	300000						7	No			No			Father		Father
Male			Outpatient	Mother		Primary	None		7	Grandmother		Mother					No	No	No	No	No	No	No	No	No	No	No	No	No	No	No	Yes	Child only							0
Female	0		Outpatient	Mother		Secondary			4	Other	Brother in law	Other	Brother in law	170000	No		Yes	No	No	No	No	Yes	Yes	Not Applicable	No	No	No	No	No	No	No	No		100000						5	No			No				Other	Brother in law
Male	19.2	486	Outpatient	Mother		Primary			5	Grandmother		Mother		70000			No	No	No	No	No	Yes	Yes	No	No	No	No	No	No	Yes	No	Yes	Everyone with TB	60000				4		1	No			No
Female	0		Outpatient	Mother		None	Primary		4	Mother		Mother		200000			Yes	Yes	No	No	No	Yes	Yes	No	No	No	Yes	Yes	No	Yes	No	No		300000			200000	16		24	No			Yes	No			Mother
Male	0		Inpatient	Mother		Secondary			3	Aunt		Mother		50000			Yes	No	No	No	No	Yes	Yes	No	No	No	No	No	No	Yes	No	No		50000				180		5	No			No				Aunt
Male			Inpatient	Mother		Primary	Primary		5	Father		Father			No		Yes	No	No	No	No	Yes	Yes	Not Applicable	No	No	No	No	No	No	No	No		150000						6	No			No				Father
Male			Inpatient	Mother		Primary	Secondary		8	Father		Father			No		Yes	Yes	No	No	No	Yes	Yes	Not Applicable	No	No	Yes	Yes	Not Applicable	No	No	No		60000			50000			2	No			No
Male			Outpatient	Mother		Primary	Secondary		3	Mother		Mother		0			No	No	No	No	No	No	Yes	No	No	No	Yes	No	Yes	Yes	No	No		100000			300000	180		10	No			No				Mother
Male			Inpatient	Grandmother		Primary	Secondary	Primary	8	Grandmother		Father			No		Yes	Yes	No	No	No	Yes	Yes	No	No	No	No	No	Yes	No	No	No		80000						5	No			No				Grandmother
Male	48	493	Outpatient	Father			Primary		2	Father		Father		300000			Yes	Yes	No	No	No	Yes	Yes	No	No	No	No	No	No	No	No	Yes	Child only	250000						7	No			No			Father		Father
Female	133.2	494	Outpatient	Grandmother			Vocational	Dont know	4	Grandmother		Father			No		Yes	Yes	No	No	No	No	No	No	No	No	No	No	No	No	No	Yes	Child only							0							Grandmother		Father
Female	84	495	Outpatient	Grandmother		Primary		Primary	3	Grandmother		Grandmother		100000			Yes	Yes	No	No	No	Yes	Yes	No	No	No	No	No	No	No	No	Yes	Child only	150000						0							Grandmother		Grandmother
Female	24	495	Inpatient	Grandmother		Primary		Primary	3	Grandmother		Grandmother		100000			Yes	Yes	No	No	No	Yes	Yes	No	No	No	No	Yes	No	No	No	Yes	Child only	800000						7	No			No			Grandmother		Grandmother
Male	12	497	Outpatient	Mother		Primary			8	Aunt		Aunt			No		Yes	Yes	No	No	Yes	No	Yes	Not Applicable		Yes	Yes	Yes	No	No	No	No		100000			50000			10	No			No
Female			Inpatient	Mother		Primary	Secondary		5	Father		Father			No		No	No	No	No	No	Yes	Yes	No	No	No	No	No	No	No	No	No		200000						5	Yes	Yes	30000	Yes	Yes	50000
Male	24	499	Outpatient	Father		Secondary	Primary		4	Father		Father		50000			Yes	Yes	No	No	Yes	Yes	Yes	No	No	No	No	Yes	No	Yes	No	No		70000				3		5	No			No
Male			Outpatient	Mother		None			7	Father		Father			No		Yes	Yes	No	No	No	No	No	No	No	No	No	No	No	No	No	Yes	Child only							0								Older sibling
Male			Outpatient	Mother		None			7	Father		Father			No		Yes	Yes	No	No	No	No	No	No	No	No	No	No	No	No	No	No								0								Older sibling
Male	104.4	501	Outpatient	Mother		None			8	Mother		Mother		200000			Yes	Yes	No	No	No	Yes	Yes	No	No	No	No	No	No	Yes	No	Yes	Child only	20000				2		1	No			No			Mother		Mother
Female	0		Inpatient	Mother		Primary			3	Mother		Mother		300000			Yes	Yes	No	No	No	Yes	Yes	No	No	No	No	No	Yes	Yes	No	No		200000				14		3	No			No				Mother
Female	0		Outpatient	Grandmother		Primary		Primary	5	Grandmother		Grandmother		50000			Yes	Yes	No	No	No	Yes	Yes	No	No	No	No	No	Yes	Yes	No	Yes	Everyone with TB	60000				5		4	No			No				Grandmother
Male	0		Outpatient	Mother		Primary	Secondary		6	Father		Father		300000	No		No	No	No	No	No	No	No	No	No	No	No	No	No	No	No	Yes	Child only							0								Father
Male	18	507	Outpatient	Mother		Vocational	Vocational		8	Father		Father		400000	Yes	150000	Yes	Yes	No	Yes	Yes	Yes	Yes	Not Applicable	No	No	No	No	No	No	No	Yes	Child only	150000						1	No			No			Father		Father
Female	14.4	508	Outpatient	Mother		Secondary	Secondary		6	Father		Father		900000	Yes	300000	Yes	Yes	No	No	Yes	Yes	Yes	No	No	No	No	No	No	No	No	Yes	Child only	30000						0
Male	2.4	509	Outpatient	Mother		None	Secondary		4	Father		Father		200000	No		Yes	Yes	No	No	No	Yes	Yes	No	No	No	No	No	No	No	No	Yes	Child only	80000						3	No			No
Male	57.6	510	Outpatient	Mother		None			6	Father		Father			No		Yes	Yes	No	No	No	Yes	Yes	No	No	No	No	No	No	No	No	Yes	Child only	25000						2	Yes	No		No
Female	14.4	511	Outpatient	Mother		Secondary			7	Father		Father		400000	No		Yes	Yes	No	No	No	Yes	Yes	Not Applicable	No	No	No	No	No	No	Yes	No		1000000					400000	2	No			Yes	Yes	7000
Female			Outpatient	Grandmother			None	None	5	Grandmother		Father			No		Yes	No	No	No	No	Yes	Yes	No	No	No	No	No	Yes	Yes	No	No		250000				21		5	No			No
Male	103.2	513	Outpatient	Mother		None			4	Father		Father			Yes	50000	No	No	No	No	No	Yes	Yes	No	No	No	No	No	No	Yes	No	Yes	Everyone with TB	100000				7		3	No			No
Female	97.2	514	Inpatient	Mother		Primary			9	Father		Father			No		Yes	Yes	No	No	Yes	Yes	Yes	No	No	No	Yes	No	No	No	No	Yes	Child only	100000			300000			4	No			No
Male	54	515	Outpatient	Mother		None			6	Mother		Mother		200000			Yes	Yes	No	No	No	Yes	Yes	No	No	No	No	No	No	Yes	No	No		100000				5		3	No			No			Mother		Mother
Female	18	516	Outpatient	Mother		Primary	Primary		3	Mother		Mother		100000			Yes	No	No	No	No	Yes	Yes	Not Applicable	No	No	No	No	No	No	No	No		50000						6	No			No
Male	37.2	519	Outpatient	Mother		Secondary	Primary		5	Father		Father		100000	Yes	30000	No	No	No	No	No	Yes	Yes	No	No	No	No	No	No	No	No	Yes	Child only	50000						1	No			No			Father		Father
Male	120	520	Outpatient	Mother		Primary	Vocational		7	Mother		Mother					Yes	Yes	No	No	No	Yes	Yes	Yes	No	No	No	No	No	No	No	No		30000	60					1	No			Yes	Yes	50000
Female	1		Inpatient	Mother		Primary	Secondary		5	Mother		Mother		50000			Yes	Yes	No	No	No	Yes	Yes	Yes	No	No	Yes	No	No	Yes	No	No		200000	7		40000	5		2	No			No				Mother
Female	60	523	Outpatient	Grandmother		Secondary		Primary	6	Grandmother		Grandmother		100000			Yes	Yes	No	No	No	Yes	Yes	No	No	No	No	No	No	No	No	Yes	Child only	140000						2	No			No			Grandmother		Grandmother
Female	36	523	Outpatient	Grandmother		Secondary		Primary	6	Grandmother		Grandmother		100000			Yes	Yes	No	No	No	Yes	Yes	No	No	No	No	No	No	Yes	No	Yes	Child only	300000				14		3	No			No			Grandmother		Grandmother
Female	13.2	526	Outpatient	Mother		None	Primary		4	Father		Father			No		Yes	No	No	No	No	Yes	Yes	No	No	No	No	Yes	Yes	Yes	No	No		300000				120		4	No			No
Female	13.2	526	Outpatient	Mother		None	Primary		4	Father		Father			No		Yes	Yes	No	No	No	Yes	Yes	No	No	No	No	Yes	Yes	Yes	No	No		200000				120		4	No			No
Female	12	529	Outpatient	Mother		Primary	Secondary		3	Father		Father		80000	No		Yes	Yes	No	No	Yes	Yes	Yes	No	No	No	Yes	Yes	Yes	No	No	No		500000			50000			20	No			No
Female	6	532	Outpatient	Mother		Secondary	Secondary		3	Father		Father		500000	No		Yes	Yes	No	No	No	Yes	Yes	Not Applicable		No	Yes	No	Yes	Yes	No	No		1600000			800000	14		3	Yes	Yes	60000	Yes	Yes	250000
Male	34.8	533	Outpatient	Mother		None			7	Father		Father			Yes	20000	Yes	Yes	No	No	No	Yes	Yes	No	No	No	No	No	Yes	Yes	No	No						30			No			No
Female	50.4	536	Outpatient	Mother		Primary	Secondary		4	Father		Father			No		No	No	No	No	No	Yes	Yes	No	No	No	No	No	Yes	No	No	No		40000						1	No			No
Female	26.4	537	Inpatient	Mother		Primary			2	Mother		Mother		20000			No	No	No	No	No	Yes	Yes	No	No	No	No	No	Yes	Yes	No	No		30000				30		5	No			No
Male	3.6	538	Inpatient	Mother		None			3	Mother		Mother		50000			No	No	No	No	No	Yes	Yes	No	No	No	No	No	Yes	Yes	No	Yes	Everyone with TB	60000				30		10	No			No
Male	15.6	541	Outpatient	Mother		None	None		4	Mother		Mother		25000			Yes	No	No	No	No	No	No	No	No	No	No	No	No	No	No	No								0
Male	67.2	542	Outpatient	Mother		None	Primary		5	Mother		Mother		20000			Yes	No	No	No	No	No	No	Not Applicable		No	No	No	No	No	No	Yes								3	No			No
Female	72	542	Outpatient	Mother		None	Primary		5	Mother		Mother		20000			Yes	No	No	No	No	No	No	No	No	No	No	No	No	No	No	Yes								1	No			No
Female	18	543	Outpatient	Mother		None	Secondary		3	Father		Father		50000	No		No	No	No	No	No	Yes	Yes	No	No	No	No	No	No	No	No	No		10000						5	No			No
Male	28.8	545	Outpatient	Mother		None	None		12	Father		Father		210000	No		Yes	Yes	No	No	No	Yes	Yes	No	No	No	No	No	No	No	No	Yes	Everyone with TB	20000						2	No			No
Male	3.6	553	Inpatient	Mother		Secondary	Secondary		3	Father		Father			No		No	No	No	No	No	Yes	Yes	No	No	No	No	No	No	No	No	No		150000						6	No			No
Male	9.6	555	Inpatient	Aunt		None		Primary	12	Aunt		Aunt					No	No	No	No	No	Yes	No	No	No	No	Yes	No	No	No	No	No					70000			3	No			No
Female	92.39999	557	Outpatient	Mother		None	None		5	Father		Father		300000	No		Yes	No	No	No	No	No	Yes	No	No	No	No	No	No	No	No	No		20000						1	No			No
Female	0		Inpatient	Mother		Secondary			5	Grandmother		Mother		120000			No	No	No	No	No	Yes	Yes	No	No	No	No	No	Yes	Yes	No	No		70000				7		2	No			No
Female	108	562	Outpatient	Mother		Secondary	Secondary		4	Grandmother		Grandmother			No		Yes	Yes	No	No	No	Yes	Yes	No	No	No	Yes	No	No	No	No	No		1000000			300000			6	No			No
[truncated: 115 more columns]
